# Supplementary material for: Whole Genome Analysis of SLs Pathway Genes and Functional Characterization of DlSMXL6 in Longan Early Somatic Embryo Development
Source: Int J Mol Sci. 2022 Nov 14;23(22):14047. doi: 10.3390/ijms232214047 (PMC9695034; doi:10.3390/ijms232214047)
Supplement: Supplementary file 1 [file ijms-23-14047-s001.zip › Table S1.xlsx]

## Sheet: Sheet1
Table S1. Summary of primers used in this study
Gene name	Primer sequences (5′ to 3′)		Use
DlCCD1	F: CATTATGGCTGAAAGGAACG	R: TTGTAGGCTTCGGATTCG	qRT-PCR
DlCCD2	F: GATTTCATTGACCAGCCC	R: CCTCCCAAACATAGATTTCG	qRT-PCR
DlSMXL1	F: TCACCAGTCTTCACATCCTC	R: GGCTGTTGTTGTTGTTGTTC	qRT-PCR
DlSMXL2	F: GGCTTCTCAAAGGTCTAACG	R: CTTCTTCTTGCCAACTCTGTC	qRT-PCR
DlCCD3	F: CAAATGCTGGGCTTGTTTAC	R: AAGTTCTCCGTCACCCTTG	qRT-PCR
DlCCD4	F: CTTCAACTACGAGCAGCACC	R: AGGTGTTTGGAGAGAGCATG	qRT-PCR
DlSMXL3	F: ATCTCTACAAGTTCCCTCGC	R: TCCTCCTCTTCACAAGCAC	qRT-PCR
DlSMXL4	F:TCTCAGAACAGTCCTCCACC	R: CCCTCTAACAATACCCTCAAGG	qRT-PCR
DlD27a	F: GCTCTCGTTCGTCCTTCAAC	R: CCAAGATTCC	qRT-PCR
		AGGTTCGTATTC	qRT-PCR
DlD27b	F: CAGGACTGAGGAATAGCAAGAG	R: GGGTTGTATGGGAGTTTCG	qRT-PCR
DlCCD5	F: TGAAAGAAAGGTGGTGGG	R: ATCTCAATGGCATCTCAGG	qRT-PCR
DlD27c	F: ATCACCATCATCAACCTGG	R: CCATCACTCAAACCCAAGAC	qRT-PCR
DlSMXL5	F: GGGAAATCATACTTGGTGCC	R: CTCCAGAGTTCAAATCCACTTC	qRT-PCR
DlSMXL6	F: TTGTTGCTTGTTCCGTCC	R: GGCACATCTGTAGGTTGGTC	qRT-PCR
DlCCD6	F: CGACAGTCCGATAATCACC	R: AATCCTCTCCGTGGTTCTG	qRT-PCR
DlCCD7	F: GGAGAAGAAGTCGGACAAGG	R: TGGTGAGGCAGAGAAGAGTC	qRT-PCR
DlCCD8	F: CGGTCATAATGGGATTGG	R: AGGCGGTTGTTGAAGTAGAC	qRT-PCR
DlCCD9	F: TCATTCTCACACTCTCCTGC	R: CACAAACGCATCCAGTAGC	qRT-PCR
DlCCD10	F: AAATGGAGATGATGAGGTGG	R: TTCTTGCCTAAATACGAGCC	qRT-PCR
DlSMXL7	F: TTCAGGACCGAAGACATTG	R: CCTCAGGAACTACACAACACC	qRT-PCR
DlCCD11	F: TTATGTTCCACGCCTCAAC	R: CTCTACTCGTCTCTTTGGGC	qRT-PCR
DlSMXL8	F: AAACAGTCGTGGAGGGAAC	R: CATCGCTTGAAGAAACCG	qRT-PCR
DlD27d	F: GGTGAAGAAGCAGAAAGGATG	R: GGACAACAGAACCTCTCTAACC	qRT-PCR
DlYUC3	F: AGGTCCATCAGGTTTAGCC	R: GGGAAGTTGGGTAGTTGACAG	qRT-PCR
DlYUC5	F: CACACCACTTTGACTTGCTC	R:CCTTCCATTTCCCTTTCG	qRT-PCR
DlYUC10	F: CTCCATCTTCACTTGGTCAAAC	R: CATACAAAGGGCGAATGTTG	qRT-PCR
DlFeSOD	F: CAGATGGTGAAGCCGTAGAG	R: TATGCCACCGATACAACAAAC	qRT-PCR
DlSMXL6	F: gagctcggtacccggggatccATGGTTTTCGTGACAACGTTAAAG	R: cttgcatgcctgcaggtcgacCTAATTCCTGCCTGATATCCAAGC	Vectorconstruction
