# Supplementary material for: Whole Genome Analysis of SLs Pathway Genes and Functional Characterization of DlSMXL6 in Longan Early Somatic Embryo Development
Source: Int J Mol Sci. 2022 Nov 14;23(22):14047. doi: 10.3390/ijms232214047 (PMC9695034; doi:10.3390/ijms232214047)
Supplement: Supplementary file 1 [file ijms-23-14047-s001.zip › Table S2.xlsx]

## Sheet: Sheet1
Table S2. The physicochemical properties of the proteins of DlCCD, DlSMXL and DlD27 members
Gene ID	Gene name	Chr.	Genomic location	Protein length (aa)	Molecular weigh (Da)	PI	GRAVY	Signal peptide	Subcellular localization
Dlo000553	DlCCD1	chr01	5176621 : 5183648	566	62775.4	6.64	-0.291	NO	chloroplast
Dlo000562	DlCCD2	chr01	5295890 : 5300072	571	64158.9	5.79	-0.31	NO	chloroplast
Dlo001236	DlSMXL1	chr01	12360676 : 12364549	990	111128	7.14	-0.422	NO	chloroplast
Dlo001791	DlSMXL2	chr01	22597357 : 22601572	1004	110243	9.72	-0.371	NO	nucleus
Dlo002709	DlCCD3	chr01	37814171 : 37815976	601	66738.4	7.57	-0.294	NO	chloroplast
Dlo009611	DlCCD4	chr04	21078960 : 21080750	596	66623.8	7.01	-0.405	NO	mitochondrion
Dlo010410	DlSMXL3	chr05	663307 : 667582	1134	123801	6.11	-0.319	NO	nucleus
Dlo011535	DlSMXL4	chr05	20194360 : 20197388	802	90281.2	6.21	-0.485	NO	chloroplast
Dlo011993	DlD27a	chr05	25070398 : 25072306	268	30002.1	8.8	-0.119	NO	chloroplast
Dlo012394	DlD27b	chr05	28562079 : 28562630	142	15408.3	10.59	-0.344	NO	chloroplast/mitochondrion
Dlo015558	DlCCD5	chr07	1924328 : 1927193	570	63921.5	6.39	-0.388	NO	chloroplast
Dlo015568	DlD27c	chr07	2044592 : 2052612	186	20623.8	8.11	-0.295	NO	nucleus
Dlo016182	DlSMXL5	chr07	8956257 : 8956780	153	17215.5	4.8	-0.217	NO	chloroplast
Dlo016183	DlSMXL6	chr07	8956942 : 8960224	322	36395.1	4.8	-0.252	NO	extracellular matrix
Dlo019168	DlCCD6	chr08	26748975 : 26753044	625	70449.7	6.65	-0.278	NO	peroxisome
Dlo019170	DlCCD7	chr08	26782094 : 26787213	546	61379.5	6.27	-0.265	NO	peroxisome
Dlo021959	DlCCD8	chr10	8515344 : 8517140	598	66828.5	6.64	-0.274	NO	chloroplast
Dlo023388	DlCCD9	chr11	3428829 : 3432088	583	65571.8	6.27	-0.221	NO	chloroplast
Dlo024666	DlCCD10	chr11	20162811 : 20164500	526	59424.1	6.04	-0.16	NO	cytoplasm
Dlo026636	DlSMXL7	chr12	24074642 : 24079040	1033	116312	6.33	-0.33	NO	nucleus
Dlo028763	DlCCD11	chr14	94599 : 96368	589	64443.6	6.48	-0.167	NO	chloroplast
Dlo029758	DlSMXL8	chr14	8938843 : 8941954	858	94823.8	6.41	-0.448	NO	chloroplast
Dlo032525	DlD27d	chr15	20618963 : 20620627	280	31514.5	8.03	-0.212	NO	chloroplast
