# Supplementary material for: Whole Genome Analysis of SLs Pathway Genes and Functional Characterization of DlSMXL6 in Longan Early Somatic Embryo Development
Source: Int J Mol Sci. 2022 Nov 14;23(22):14047. doi: 10.3390/ijms232214047 (PMC9695034; doi:10.3390/ijms232214047)
Supplement: Supplementary file 1 [file ijms-23-14047-s001.zip › Table S3.xlsx]

## Sheet: Sheet1
Table S3 The relative expression of SL genes of longan EC treated with different hormones
	CK	IAA	ABA	JA	GA
DlCCD3	1.00±0.08	1.07±0.12	1.04±0.09	1.01±0.12	1.14±0.33
DlCCD4	1.00±0.07	4.67±0.17	1.04±0.02	0.78±0.17	1.02±0.12
DlCCD5	1.00±0.04	1.02±0.14	0.38±0.15	0.71±0.06	2.46±0.24
DlCCD6	1.00±0.01	1.17±0.19	1.02±0.18	1.03±0.12	1.25±0.17
DlCCD7	1.00±0.12	1.03±0.05	0.48±0.15	1.56±0.22	1.03±0.15
DlCCD8	1.00±0.09	4.45±0.14	1.04±0.04	1.03±0.23	1.96±0.07
DlD27a	1.00±0.02	2.43±0.20	1.04±0.16	0.53±0.02	1.02±0.14
DlD27d	1.00±0.06	1.34±0.13	0.51±0.08	1.02±0.14	1.94±0.17
DlSMXL2	1.00±0.03	0.45±0.16	1.15±0.06	1.03±0.08	0.47±0.03
DlSMXL6	1.00±0.06	0.54±0.09	1.09±0.02	2.58±0.17	0.79±0.01
